# Supplementary material for: Selenium-Enriched Pollen Grains of Olea europaea L.: Ca2+ Signaling and Germination Under Oxidative Stress
Source: Front Plant Sci. 2019 Dec 11;10:1611. doi: 10.3389/fpls.2019.01611 (PMC6917658; doi:10.3389/fpls.2019.01611)
Supplement: Table S1 — Dataset and statistical analysis for Fig. 1. [file Table_1.xlsx]

## Sheet: Dati Fig1
Ripetzioni	H2O2	CaCl2	DCa2+
1	0	0	0
2	0	0	0
3	0	0	0
4	0	0	0
1	100	0	7
2	100	0	6
3	100	0	10
4	100	0	8
1	250	0	11
2	250	0	13
3	250	0	13
4	250	0	10
1	500	0	13
2	500	0	13
3	500	0	15
4	500	0	15
1	1000	0	16
2	1000	0	19
3	1000	0	17
4	1000	0	17
1	5000	0	18
2	5000	0	19
3	5000	0	20
4	5000	0	19
1	0	1	27
2	0	1	31
3	0	1	25
4	0	1	29
1	100	1	27
2	100	1	35
3	100	1	29
4	100	1	27
1	250	1	32
2	250	1	32
3	250	1	36
4	250	1	33
1	500	1	33
2	500	1	39
3	500	1	38
4	500	1	35
1	1000	1	40
2	1000	1	44
3	1000	1	43
4	1000	1	45
1	5000	1	42
2	5000	1	46
3	5000	1	43
4	5000	1	45

## Sheet: Stat Fig1
ANALISI DELLA VARIANZA																TABELLA ANOVA
VARIABILE: DCa2+
																FATTORE	DEVIANZA	DF	VARIANZA	F	ProbF
																CaCl2	0.66906	1	0.66906	0.14656	0.04123	*
Variabili	H2O2												Medie			H2O2	910.819	5	182.164	39.9042	7.75602e-13	**
CaCl2	0		100		250		500		1000		5000					CaCl2 x H2O2	31.9191	5	6.38381	1.39842	0.0132623	*
0			7.75	f	11.75	e	14	e	17.25	d	19	d	13.95	b		Modello	6369.08	11	579.007	126.835
1	28	c	29.5	c	33.25	b	36.25	b	43	a	44	a	35.6667	a		Errore	146.08	32	4.56503
Medie	28	bc	18.625	e	22.5	d	25.125	cd	30.125	ab	31.5	a	25.7955			Totale	6515.16	43	151.515
																C.V. (%): 8,53853141116174
