# Supplementary material for: Selenium-Enriched Pollen Grains of Olea europaea L.: Ca2+ Signaling and Germination Under Oxidative Stress
Source: Front Plant Sci. 2019 Dec 11;10:1611. doi: 10.3389/fpls.2019.01611 (PMC6917658; doi:10.3389/fpls.2019.01611)
Supplement: Table S2 — Dataset and statistical analysis for Fig. 2. [file Table_2.xlsx]

## Sheet: Dati Fig2 0CaCl2
Ripetizioni	H2O2	Tipo Trattamento Se	Se-Met	Se-Na	CaCl2	DCa2+
1	0.1	Niente	0	0	0	10
2	0.1	Niente	0	0	0	11
3	0.1	Niente	0	0	0	10
4	0.1	Niente	0	0	0	9
1	0.1	SeO4-2	0	1	0	3
2	0.1	SeO4-2	0	1	0	3
3	0.1	SeO4-2	0	1	0	4
4	0.1	SeO4-2	0	1	0	2
1	0.1	SeMet	1	0	0	4
2	0.1	SeMet	1	0	0	3
3	0.1	SeMet	1	0	0	4
4	0.1	SeMet	1	0	0	5
1	0.5	Niente	0	0	0	13
2	0.5	Niente	0	0	0	14
3	0.5	Niente	0	0	0	15
4	0.5	Niente	0	0	0	12
1	0.5	SeO4-2	0	1	0	3
2	0.5	SeO4-2	0	1	0	4
3	0.5	SeO4-2	0	1	0	3
4	0.5	SeO4-2	0	1	0	4
1	0.5	SeMet	1	0	0	6
2	0.5	SeMet	1	0	0	6
3	0.5	SeMet	1	0	0	5
4	0.5	SeMet	1	0	0	5
1	1	Niente	0	0	0	17
2	1	Niente	0	0	0	18
3	1	Niente	0	0	0	20
4	1	Niente	0	0	0	14
1	1	SeO4-2	0	1	0	3
2	1	SeO4-2	0	1	0	4
3	1	SeO4-2	0	1	0	5
4	1	SeO4-2	0	1	0	3
1	1	SeMet	1	0	0	6
2	1	SeMet	1	0	0	7
3	1	SeMet	1	0	0	6
4	1	SeMet	1	0	0	6
1	5	Niente	0	0	0	20
2	5	Niente	0	0	0	20
3	5	Niente	0	0	0	21
4	5	Niente	0	0	0	21
1	5	SeO4-2	0	1	0	3
2	5	SeO4-2	0	1	0	4
3	5	SeO4-2	0	1	0	5
4	5	SeO4-2	0	1	0	4
1	5	SeMet	1	0	0	6
2	5	SeMet	1	0	0	7
3	5	SeMet	1	0	0	7
4	5	SeMet	1	0	0	8

## Sheet: Stat 0Cacl2
ANALISI DELLA VARIANZA												TABELLA ANOVA
VARIABILE: DCa2+
												FATTORE	DEVIANZA	DF	VARIANZA	F	ProbF
												H2O2	155.729	3	51.9097	46.4286	1.85348e-12	**
Variabili	Tipo Trattamento Se 3,4uM						Medie					Tipo Trattamento Se	1254.5	2	627.25	561.019	7.35257e-28	**
H2O2	Controllo		SeMet		SeO4-2							H2O2 x Tipo Trattamento Se	114.833	6	19.1389	17.118	3.08588e-09	**
0.1	10	d	4	fg	3	g	5.66667	c				Errore	40.25	36	1.11806
0.5	13.5	c	5.5	ef	3.5	g	7.5	b				Totale	1565.31	47	33.3045
1	17.25	b	6.25	e	3.75	g	9.08333	a				C.V. (%): 12,914582738371
5	20.5	a	7	e	4	fg	10.5	a
Medie	15.3125	a	5.6875	b	3.5625	c	8.1875

## Sheet: Dati Fig2 1CaCl2
Ripetizioni	H2O2	Tipo Trattamento Se	Se-Met	Se-Na	CaCl2	DCa2+
1	0	Controllo	0	0	1	24
2	0	Controllo	0	0	1	25
3	0	Controllo	0	0	1	23
4	0	Controllo	0	0	1	24
1	0	SeO4-2	0	1	1	24
2	0	SeO4-2	0	1	1	23
3	0	SeO4-2	0	1	1	23
4	0	SeO4-2	0	1	1	25
1	0	SeMet	1	0	1	23
2	0	SeMet	1	0	1	24
3	0	SeMet	1	0	1	24
4	0	SeMet	1	0	1	24
1	0.1	Controllo	0	0	1	25
2	0.1	Controllo	0	0	1	27
3	0.1	Controllo	0	0	1	25
4	0.1	Controllo	0	0	1	23
1	0.1	SeO4-2	0	1	1	24
2	0.1	SeO4-2	0	1	1	23
3	0.1	SeO4-2	0	1	1	25
4	0.1	SeO4-2	0	1	1	24
1	0.1	SeMet	1	0	1	25
2	0.1	SeMet	1	0	1	21
3	0.1	SeMet	1	0	1	23
4	0.1	SeMet	1	0	1	23
1	0.5	Controllo	0	0	1	25
2	0.5	Controllo	0	0	1	28
3	0.5	Controllo	0	0	1	27
4	0.5	Controllo	0	0	1	28
1	0.5	SeO4-2	0	1	1	25
2	0.5	SeO4-2	0	1	1	24
3	0.5	SeO4-2	0	1	1	26
4	0.5	SeO4-2	0	1	1	25
1	0.5	SeMet	1	0	1	24
2	0.5	SeMet	1	0	1	25
3	0.5	SeMet	1	0	1	26
4	0.5	SeMet	1	0	1	24
1	1	Controllo	0	0	1	32
2	1	Controllo	0	0	1	29
3	1	Controllo	0	0	1	29
4	1	Controllo	0	0	1	30
1	1	SeO4-2	0	1	1	28
2	1	SeO4-2	0	1	1	26
3	1	SeO4-2	0	1	1	28
4	1	SeO4-2	0	1	1	26
1	1	SeMet	1	0	1	25
2	1	SeMet	1	0	1	25
3	1	SeMet	1	0	1	26
4	1	SeMet	1	0	1	25
1	5	Controllo	0	0	1	32
2	5	Controllo	0	0	1	33
3	5	Controllo	0	0	1	31
4	5	Controllo	0	0	1	32
1	5	SeO4-2	0	1	1	29
2	5	SeO4-2	0	1	1	26
3	5	SeO4-2	0	1	1	28
4	5	SeO4-2	0	1	1	29
1	5	SeMet	1	0	1	28
2	5	SeMet	1	0	1	26
3	5	SeMet	1	0	1	28
4	5	SeMet	1	0	1	26

## Sheet: Stat 1CaCl2
ANALISI DELLA VARIANZA											TABELLA ANOVA
VARIABILE: DCa2+
											FATTORE	DEVIANZA	DF	VARIANZA	F	ProbF
											H2O2	238.433	4	59.6083	47.0592	1.60036e-15	**
Variabili	Tipo Trattamento Se 3,4uM						Medie				Tipo Trattamento Se	86.4333	2	43.2167	34.1184	9.60632e-10	**
H2O2 mM	Controllo		SeMet		SeO4-2						H2O2 x Tipo Trattamento Se	36.0667	8	4.50833	3.55921	0.00283508	**
0	24	de	23.75	de	23.75	de	23.8333	c			Errore	57	45	1.26667
0.1	25	d	23	e	24	de	24	bc			Totale	417.933	59	7.08362
0.5	27	c	24.75	d	25	d	25.5833	b			C.V. (%): 4,33426008116409
1	30	b	25.25	d	27	c	27.4167	a
5	32	a	27	c	28	c	29	a
Medie	27.6	a	24.75	b	25.55	b	25.9667
