# Supplementary material for: Selenium-Enriched Pollen Grains of Olea europaea L.: Ca2+ Signaling and Germination Under Oxidative Stress
Source: Front Plant Sci. 2019 Dec 11;10:1611. doi: 10.3389/fpls.2019.01611 (PMC6917658; doi:10.3389/fpls.2019.01611)
Supplement: Table S3 — Dataset and statistical analysis for Fig. 3. [file Table_3.xlsx]

## Sheet: Dati 0CaCl2
Ripetizioni	CaCl2	Dose	Trattamento	SeO4-2	Se-Met	DCa2+
1	0	0	SeNa	0	0	13
2	0	0	SeNa	0	0	15
3	0	0	SeNa	0	0	14
4	0	0	SeNa	0	0	12
5	0	0	SeNa	0	0	16
6	0	0	SeNa	0	0	14
1	0	0	SeMet	0	0	13
2	0	0	SeMet	0	0	15
3	0	0	SeMet	0	0	14
4	0	0	SeMet	0	0	12
5	0	0	SeMet	0	0	16
6	0	0	SeMet	0	0	14
1	0	0.8	SeNa	0.8	0	13
2	0	0.8	SeNa	0.8	0	12
3	0	0.8	SeNa	0.8	0	13
4	0	0.8	SeNa	0.8	0	12
5	0	0.8	SeNa	0.8	0	14
6	0	0.8	SeNa	0.8	0	13
1	0	0.8	SeMet	0	0.8	11
2	0	0.8	SeMet	0	0.8	12
3	0	0.8	SeMet	0	0.8	11
4	0	0.8	SeMet	0	0.8	12
5	0	0.8	SeMet	0	0.8	13
6	0	0.8	SeMet	0	0.8	13
1	0	1.6	SeNa	1.6	0	13
2	0	1.6	SeNa	1.6	0	14
3	0	1.6	SeNa	1.6	0	10
4	0	1.6	SeNa	1.6	0	12
5	0	1.6	SeNa	1.6	0	13
6	0	1.6	SeNa	1.6	0	11
1	0	1.6	SeMet	0	1.6	13
2	0	1.6	SeMet	0	1.6	12
3	0	1.6	SeMet	0	1.6	11
4	0	1.6	SeMet	0	1.6	12
5	0	1.6	SeMet	0	1.6	12
6	0	1.6	SeMet	0	1.6	11
1	0	3.4	SeNa	3.4	0	4
2	0	3.4	SeNa	3.4	0	5
3	0	3.4	SeNa	3.4	0	4
4	0	3.4	SeNa	3.4	0	4
5	0	3.4	SeNa	3.4	0	7
6	0	3.4	SeNa	3.4	0	6
1	0	3.4	SeMet	0	3.4	4
2	0	3.4	SeMet	0	3.4	5
3	0	3.4	SeMet	0	3.4	4
4	0	3.4	SeMet	0	3.4	4
5	0	3.4	SeMet	0	3.4	5
6	0	3.4	SeMet	0	3.4	5
1	0	7.5	SeNa	7.5	0	1
2	0	7.5	SeNa	7.5	0	2
3	0	7.5	SeNa	7.5	0	3
4	0	7.5	SeNa	7.5	0	4
5	0	7.5	SeNa	7.5	0	5
6	0	7.5	SeNa	7.5	0	5
1	0	7.5	SeMet	0	7.5	3
2	0	7.5	SeMet	0	7.5	2
3	0	7.5	SeMet	0	7.5	3
4	0	7.5	SeMet	0	7.5	4
5	0	7.5	SeMet	0	7.5	3
6	0	7.5	SeMet	0	7.5	3
1	0	10	SeNa	10	0	3
2	0	10	SeNa	10	0	4
3	0	10	SeNa	10	0	3
4	0	10	SeNa	10	0	3
5	0	10	SeNa	10	0	3
6	0	10	SeNa	10	0	3
1	0	10	SeMet	0	10	3
2	0	10	SeMet	0	10	3
3	0	10	SeMet	0	10	2
4	0	10	SeMet	0	10	2
5	0	10	SeMet	0	10	3
6	0	10	SeMet	0	10	3

## Sheet: Stat 0CACl2
ANALISI DELLA VARIANZA									TABELLA ANOVA
VARIABILE: DCa2+
									FATTORE	DEVIANZA	DF	VARIANZA	F	ProbF
									Dose	1572.12	5	314.425	279.489	3.37985e-40	**
Variabili	Trattamento				Medie				Trattamento	3.125	1	3.125	2.77778	0.100793	ns
Dose	SeMet		SeNa						Dose x Trattamento	1.125	5	0.225	0.2	0.0496124	*
0	14	a	14	a	14	a			Modello	1576.38	11	143.307	127.384
0.8	12	b	12.8333	ab	12.4167	b			Errore	67.5	60	1.125
1.6	11.8333	b	12.1667	b	12	b			Totale	1643.88	71	23.1532
3.4	4.5	cd	5	c	4.75	c			C.V. (%): 12,9217482856425
7.5	3	e	3.33333	de	3.16667	d
10	2.66667	e	3.16667	e	2.91667	d
Medie	8	a	8.41667	a	8.20833

## Sheet: Dati 1CaCl2
Ripetizioni	CaCl2	Dose	Trattamento	SeO4-2	Se-Met	DCa2+
1	1	0	SeNa	0	0	31
2	1	0	SeNa	0	0	32
3	1	0	SeNa	0	0	33
4	1	0	SeNa	0	0	29
5	1	0	SeNa	0	0	31
6	1	0	SeNa	0	0	31
1	1	0	SeMet	0	0	31
2	1	0	SeMet	0	0	32
3	1	0	SeMet	0	0	33
4	1	0	SeMet	0	0	29
5	1	0	SeMet	0	0	31
6	1	0	SeMet	0	0	31
1	1	0.8	SeNa	0.8	0	30
2	1	0.8	SeNa	0.8	0	29
3	1	0.8	SeNa	0.8	0	31
4	1	0.8	SeNa	0.8	0	28
5	1	0.8	SeNa	0.8	0	30
6	1	0.8	SeNa	0.8	0	29
1	1	0.8	SeMet	0	0.8	27
2	1	0.8	SeMet	0	0.8	28
3	1	0.8	SeMet	0	0.8	29
4	1	0.8	SeMet	0	0.8	29
5	1	0.8	SeMet	0	0.8	28
6	1	0.8	SeMet	0	0.8	27
1	1	1.6	SeNa	1.6	0	28
2	1	1.6	SeNa	1.6	0	28
3	1	1.6	SeNa	1.6	0	30
4	1	1.6	SeNa	1.6	0	28
5	1	1.6	SeNa	1.6	0	30
6	1	1.6	SeNa	1.6	0	30
1	1	1.6	SeMet	0	1.6	27
2	1	1.6	SeMet	0	1.6	28
3	1	1.6	SeMet	0	1.6	28
4	1	1.6	SeMet	0	1.6	29
5	1	1.6	SeMet	0	1.6	28
6	1	1.6	SeMet	0	1.6	27
1	1	3.4	SeNa	3.4	0	24
2	1	3.4	SeNa	3.4	0	26
3	1	3.4	SeNa	3.4	0	25
4	1	3.4	SeNa	3.4	0	27
5	1	3.4	SeNa	3.4	0	26
6	1	3.4	SeNa	3.4	0	25
1	1	3.4	SeMet	0	3.4	26
2	1	3.4	SeMet	0	3.4	25
3	1	3.4	SeMet	0	3.4	24
4	1	3.4	SeMet	0	3.4	24
5	1	3.4	SeMet	0	3.4	24
6	1	3.4	SeMet	0	3.4	25
1	1	7.5	SeNa	7.5	0	26
2	1	7.5	SeNa	7.5	0	25
3	1	7.5	SeNa	7.5	0	24
4	1	7.5	SeNa	7.5	0	23
5	1	7.5	SeNa	7.5	0	24
6	1	7.5	SeNa	7.5	0	23
1	1	7.5	SeMet	0	7.5	23
2	1	7.5	SeMet	0	7.5	25
3	1	7.5	SeMet	0	7.5	22
4	1	7.5	SeMet	0	7.5	22
5	1	7.5	SeMet	0	7.5	23
6	1	7.5	SeMet	0	7.5	23
1	1	10	SeNa	10	0	24
2	1	10	SeNa	10	0	24
3	1	10	SeNa	10	0	24
4	1	10	SeNa	10	0	22
5	1	10	SeNa	10	0	23
6	1	10	SeNa	10	0	26
1	1	10	SeMet	0	10	24
2	1	10	SeMet	0	10	24
3	1	10	SeMet	0	10	22
4	1	10	SeMet	0	10	21
5	1	10	SeMet	0	10	24
6	1	10	SeMet	0	10	22

## Sheet: Stat 1CaCl2
ANALISI DELLA VARIANZA									TABELLA ANOVA
VARIABILE: DCa2+
									FATTORE	DEVIANZA	DF	VARIANZA	F	ProbF
									Dose	609.111	5	121.822	97.0265	1.97109e-27	**
Variabili	Trattamento				Medie				Trattamento	16.0556	1	16.0556	12.7876	0.0696924	ns
Dose	SeMet		SeNa						Dose x Trattamento	3.94444	5	0.788889	0.0283186	0.0037878	*
0	31.1667	a	31.1667	a	31.1667	a			Errore	75.3333	60	1.25556
0.8	28	c	29.5	b	28.75	b			Totale	704.444	71	9.92175
1.6	27.8333	c	29	bc	28.4167	b			C.V. (%): 4,19319824880795
3.4	24.6667	de	25.5	d	25.0833	c
7.5	23	f	24.1667	df	23.5833	d
10	22.8333	f	23.8333	ef	23.3333	d
Medie	26.25	a	27.1944	a	26.7222
