# Supplementary material for: Selenium-Enriched Pollen Grains of Olea europaea L.: Ca2+ Signaling and Germination Under Oxidative Stress
Source: Front Plant Sci. 2019 Dec 11;10:1611. doi: 10.3389/fpls.2019.01611 (PMC6917658; doi:10.3389/fpls.2019.01611)
Supplement: Table S6 — Dataset and statistical analysis for Fig. 6. [file Table_6.xlsx]

## Sheet: Dati fig6
Ripetizioni	Polline	H2O2	Germinazione %
1	Controllo	0	45
2	Controllo	0	48
3	Controllo	0	46
4	Controllo	0	48
5	Controllo	0	48
1	Controllo	1	15
2	Controllo	1	15
3	Controllo	1	14
4	Controllo	1	16
5	Controllo	1	17
1	Controllo	5	2
2	Controllo	5	1
3	Controllo	5	2
4	Controllo	5	3
5	Controllo	5	2
1	Trattato	0	55
2	Trattato	0	50
3	Trattato	0	52
4	Trattato	0	50
5	Trattato	0	53
1	Trattato	1	32
2	Trattato	1	33
3	Trattato	1	30
4	Trattato	1	33
5	Trattato	1	32
1	Trattato	5	6
2	Trattato	5	6
3	Trattato	5	5
4	Trattato	5	7
5	Trattato	5	5

## Sheet: Stat Fig6
ANALISI DELLA VARIANZA											TABELLA ANOVA
VARIABILE: Germinazione %
											FATTORE	DEVIANZA	DF	VARIANZA	F	ProbF
											Polline	537.633	1	537.633	307.219	3.49543e-15	**
Variabili	H2O2						Medie				H2O2	10456.8	2	5228.4	2987.66	1.68002e-29	**
Polline	0		1		5						Polline x H2O2	249.867	2	124.933	71.3905	7.88456e-11	**
Controllo	47	b	15.4	d	2	f	21.4667	b			Errore	42	24	1.75
Trattato	52	a	32	c	5.8	e	29.9333	a			Totale	11286.3	29	389.183
Medie	49.5	a	23.7	b	3.9	c	25.7				C.V. (%): 5,14737609156535
